# Supplementary material for: A potential mechanism of miana (Coleus scutellariodes) and quercetin via NF-κB in Salmonella typhi infection
Source: Heliyon. 2023 Nov 14;9(11):e22327. doi: 10.1016/j.heliyon.2023.e22327 (PMC10696054; doi:10.1016/j.heliyon.2023.e22327)
Supplement: Multimedia component 2 [file mmc2.xlsx]

## Sheet: Sheet1
Supplement 2. List Sample and ELISA Results
		1		2		3
No	Group	ELISA		ELISA		ELISA
		No	Results (pg/ml)	No	Result (pg/ml)	No	Result (pg/ml)
1	I. Miana (M)	SA01	358.64	SB01	599.24	SC01	506.27
2		SA02	360.73	SB02	561.32	SC02	464.99
3		SA03	285.75	SB03	594.3	SC03	434.44
4		SA04	265.4	SB04	611.48	SC04	528.13
5		SA05	301.35	SB05	563.87	SC05	524.17
6	II. Quercetin (Q)	SA06	373.33	SB06	633.02	SC06	504.08
7		SA07	294.35	SB07	605.97	SC07	484.48
8		SA08	333.7	SB08	548.38	SC08	461.73
9		SA09	254.23	SB09	559.08	SC09	500.09
10		SA10	325.21	SB10	547.92	SC10	534.7
11	III. M + Q	SA11	356.54	SB11	572.43	SC11	493.18
12		SA12	273.52	SB12	604.09	SC12	425.43
13		SA13	259.41	SB13	545.99	SC13	466.31
14		SA14	324.84	SB14	598.29	SC14	469.87
15		SA15	308.47	SB15	542.62	SC15	508.45
16	IV. M + Cefixime (C)	SA16	360.73	SB16	588.04	SC16	407.15
17		SA17	293.97	SB17	538.83	SC17	365.85
18		SA18	378.91	SB18	565.19	SC18	389.87
19		SA19	313.24	SB19	590.4	SC19	381.6
20		SA20	266.19	SB20	574.56	SC20	361.59
21	V. Q + C	SA21	335.68	SB21	603.72	SC21	398.66
22		SA22	275.55	SB22	609	SC22	381.09
23		SA23	247.57	SB23	640.73	SC23	372.02
24		SA24	301.72	SB24	630.06	SC24	379.2
25		SA25	296.62	SB25	545.27	SC25	364.04
26	VI. M + Q + C	SA26	286.14	SB26	621.73	SC26	409.27
27		SA27	327.35	SB27	579.7	SC27	376.73
28		SA28	281.19	SB28	587.78	SC28	374.41
29		SA29	324.84	SB29	582.54	SC29	398.47
30		SA30	334.84	SB30	620.41	SC30	386.23
31	VII. Cefixime (Positive Control)	SA31	325.3	SB31	563.54	SC31	411.4
32		SA32	263.43	SB32	601.64	SC32	396.48
33		SA33	341.21	SB33	535.84	SC33	427.73
34		SA34	243.18	SB34	558.54	SC34	416.18
35		SA35	268.51	SB35	606.85	SC35	406.15
36	VIII. Destilled water (Negative Control)	SA36	344.01	SB36	637.55	SC36	722.33
37		SA37	293.97	SB37	574.85	SC37	722.22
38		SA38	315.55	SB38	600.92	SC38	713.79
39		SA39	342.1	SB39	585.28	SC39	759.35
40		SA40	259.25	SB40	604.15	SC40	762.19
	Note Sample:
	1. Before infection
	2. After S. Typhi infection
	3. 14 days after infection
